# Supplementary material for: The surface phase diagram of Fe3O4(001) revisited
Source: RSC Appl Interfaces. 2025 Mar 14;2(3):673–83. doi: 10.1039/d5lf00022j (PMC11947718; doi:10.1039/d5lf00022j)
Supplement: LF-002-D5LF00022J-s001 [file LF-002-D5LF00022J-s001.cif]

#======================================================================
# CRYSTAL DATA
#----------------------------------------------------------------------
data_VESTA_phase_1

_chemical_name_common                  'POSCAR                                '
_cell_length_a                         8.411635
_cell_length_b                         8.411635
_cell_length_c                         33.646542
_cell_angle_alpha                      90.000000
_cell_angle_beta                       90.000000
_cell_angle_gamma                      90.000000
_cell_volume                           2380.681578
_space_group_name_H-M_alt              'P 1'
_space_group_IT_number                 1

loop_
_space_group_symop_operation_xyz
   'x, y, z'

loop_
   _atom_site_label
   _atom_site_occupancy
   _atom_site_fract_x
   _atom_site_fract_y
   _atom_site_fract_z
   _atom_site_adp_type
   _atom_site_B_iso_or_equiv
   _atom_site_type_symbol
   O1          1.0     0.249303     0.249416     0.315385    Biso  1.000000 O
   O2          1.0     0.258311     0.257519     0.569643    Biso  1.000000 O
   O3          1.0     0.742473     0.741690     0.180360    Biso  1.000000 O
   O4          1.0     0.750581     0.750688     0.434617    Biso  1.000000 O
   O5          1.0     0.489774     0.989699     0.190937    Biso  1.000000 O
   O6          1.0     0.494503     0.994754     0.440503    Biso  1.000000 O
   O7          1.0     0.505234     0.005488     0.309501    Biso  1.000000 O
   O8          1.0     0.510324     0.010250     0.559059    Biso  1.000000 O
   O9          1.0     0.000237     0.737691     0.110034    Biso  1.000000 O
   O10         1.0     0.992820     0.758286     0.375618    Biso  1.000000 O
   O11         1.0     0.013505     0.746555     0.638236    Biso  1.000000 O
   O12         1.0     0.003378     0.254055     0.111379    Biso  1.000000 O
   O13         1.0     0.007108     0.241803     0.374380    Biso  1.000000 O
   O14         1.0     0.983247     0.262221     0.639986    Biso  1.000000 O
   O15         1.0     0.754100     0.491982     0.250258    Biso  1.000000 O
   O16         1.0     0.759359     0.494684     0.502653    Biso  1.000000 O
   O17         1.0     0.240296     0.505507     0.247433    Biso  1.000000 O
   O18         1.0     0.245857     0.508089     0.499614    Biso  1.000000 O
   O19         1.0     0.005238     0.505491     0.309500    Biso  1.000000 O
   O20         1.0     0.010327     0.510241     0.559060    Biso  1.000000 O
   O21         1.0     0.989746     0.489664     0.190943    Biso  1.000000 O
   O22         1.0     0.994506     0.494758     0.440503    Biso  1.000000 O
   O23         1.0     0.505314     0.240640     0.247350    Biso  1.000000 O
   O24         1.0     0.508016     0.245908     0.499742    Biso  1.000000 O
   O25         1.0     0.491902     0.754136     0.250389    Biso  1.000000 O
   O26         1.0     0.494485     0.759696     0.502570    Biso  1.000000 O
   O27         1.0     0.253459     0.986479     0.111768    Biso  1.000000 O
   O28         1.0     0.241709     0.007177     0.374384    Biso  1.000000 O
   O29         1.0     0.262351     0.999740     0.639967    Biso  1.000000 O
   O30         1.0     0.737765     0.016793     0.110009    Biso  1.000000 O
   O31         1.0     0.758194     0.992887     0.375622    Biso  1.000000 O
   O32         1.0     0.745948     0.996625     0.638621    Biso  1.000000 O
   O33         1.0     0.266397     0.765720     0.190872    Biso  1.000000 O
   O34         1.0     0.250398     0.750600     0.440446    Biso  1.000000 O
   O35         1.0     0.749396     0.249604     0.309552    Biso  1.000000 O
   O36         1.0     0.734283     0.233607     0.559126    Biso  1.000000 O
   O37         1.0     0.492527     0.492612     0.314963    Biso  1.000000 O
   O38         1.0     0.506468     0.506591     0.569917    Biso  1.000000 O
   O39         1.0     0.493396     0.493522     0.180085    Biso  1.000000 O
   O40         1.0     0.507380     0.507465     0.435040    Biso  1.000000 O
   O41         1.0     0.991910     0.254146     0.250386    Biso  1.000000 O
   O42         1.0     0.994482     0.259697     0.502570    Biso  1.000000 O
   O43         1.0     0.005315     0.740637     0.247348    Biso  1.000000 O
   O44         1.0     0.008017     0.745910     0.499743    Biso  1.000000 O
   O45         1.0     0.993396     0.993521     0.180084    Biso  1.000000 O
   O46         1.0     0.007384     0.007476     0.435038    Biso  1.000000 O
   O47         1.0     0.992516     0.992621     0.314962    Biso  1.000000 O
   O48         1.0     0.006469     0.006592     0.569917    Biso  1.000000 O
   O49         1.0     0.503383     0.754058     0.111378    Biso  1.000000 O
   O50         1.0     0.507113     0.741791     0.374379    Biso  1.000000 O
   O51         1.0     0.483248     0.762222     0.639988    Biso  1.000000 O
   O52         1.0     0.500243     0.237689     0.110034    Biso  1.000000 O
   O53         1.0     0.492825     0.258274     0.375618    Biso  1.000000 O
   O54         1.0     0.513501     0.246553     0.638235    Biso  1.000000 O
   O55         1.0     0.766423     0.265724     0.190875    Biso  1.000000 O
   O56         1.0     0.750400     0.250600     0.440446    Biso  1.000000 O
   O57         1.0     0.249397     0.749608     0.309553    Biso  1.000000 O
   O58         1.0     0.234280     0.733609     0.559126    Biso  1.000000 O
   O59         1.0     0.237759     0.516792     0.110009    Biso  1.000000 O
   O60         1.0     0.258206     0.492885     0.375623    Biso  1.000000 O
   O61         1.0     0.245947     0.496622     0.638622    Biso  1.000000 O
   O62         1.0     0.753457     0.486480     0.111765    Biso  1.000000 O
   O63         1.0     0.741723     0.507172     0.374384    Biso  1.000000 O
   O64         1.0     0.762352     0.499740     0.639970    Biso  1.000000 O
   O65         1.0     0.740297     0.005511     0.247433    Biso  1.000000 O
   O66         1.0     0.745856     0.008089     0.499615    Biso  1.000000 O
   O67         1.0     0.254077     0.991986     0.250257    Biso  1.000000 O
   O68         1.0     0.259359     0.994681     0.502653    Biso  1.000000 O
   O69         1.0     0.749313     0.749412     0.315385    Biso  1.000000 O
   O70         1.0     0.758314     0.757520     0.569644    Biso  1.000000 O
   O71         1.0     0.242471     0.241689     0.180360    Biso  1.000000 O
   O72         1.0     0.250582     0.250686     0.434617    Biso  1.000000 O
   Fe1         1.0     0.123069     0.122895     0.282491    Biso  1.000000 Fe
   Fe2         1.0     0.130251     0.130772     0.535238    Biso  1.000000 Fe
   Fe3         1.0     0.869216     0.869744     0.214766    Biso  1.000000 Fe
   Fe4         1.0     0.877099     0.876929     0.467509    Biso  1.000000 Fe
   Fe5         1.0     0.625297     0.128586     0.165396    Biso  1.000000 Fe
   Fe6         1.0     0.624059     0.124149     0.407557    Biso  1.000000 Fe
   Fe7         1.0     0.375836     0.875935     0.342445    Biso  1.000000 Fe
   Fe8         1.0     0.371388     0.874684     0.584607    Biso  1.000000 Fe
   Fe9         1.0     0.125295     0.628682     0.165394    Biso  1.000000 Fe
   Fe10        1.0     0.124058     0.624157     0.407556    Biso  1.000000 Fe
   Fe11        1.0     0.875838     0.375936     0.342443    Biso  1.000000 Fe
   Fe12        1.0     0.871414     0.374668     0.584606    Biso  1.000000 Fe
   Fe13        1.0     0.623066     0.622900     0.282491    Biso  1.000000 Fe
   Fe14        1.0     0.630253     0.630773     0.535239    Biso  1.000000 Fe
   Fe15        1.0     0.369214     0.369746     0.214765    Biso  1.000000 Fe
   Fe16        1.0     0.377100     0.376930     0.467509    Biso  1.000000 Fe
   Fe17        1.0     0.495558     0.495425     0.122154    Biso  1.000000 Fe
   Fe18        1.0     0.500000     0.500000     0.375000    Biso  1.000000 Fe
   Fe19        1.0     0.504591     0.504442     0.627847    Biso  1.000000 Fe
   Fe20        1.0     0.248000     0.748372     0.250948    Biso  1.000000 Fe
   Fe21        1.0     0.251623     0.751997     0.499051    Biso  1.000000 Fe
   Fe22        1.0     0.747991     0.248366     0.250951    Biso  1.000000 Fe
   Fe23        1.0     0.751622     0.251999     0.499051    Biso  1.000000 Fe
   Fe24        1.0     0.748621     0.998758     0.311667    Biso  1.000000 Fe
   Fe25        1.0     0.754205     0.997075     0.564765    Biso  1.000000 Fe
   Fe26        1.0     0.246059     0.002235     0.184492    Biso  1.000000 Fe
   Fe27        1.0     0.251176     0.001357     0.438363    Biso  1.000000 Fe
   Fe28        1.0     0.002936     0.245791     0.185236    Biso  1.000000 Fe
   Fe29        1.0     0.001232     0.251371     0.438336    Biso  1.000000 Fe
   Fe30        1.0     0.998638     0.748819     0.311640    Biso  1.000000 Fe
   Fe31        1.0     0.997761     0.753927     0.565508    Biso  1.000000 Fe
   Fe32        1.0     0.494590     0.994921     0.248639    Biso  1.000000 Fe
   Fe33        1.0     0.505070     0.005395     0.501363    Biso  1.000000 Fe
   Fe34        1.0     0.253820     0.253441     0.117199    Biso  1.000000 Fe
   Fe35        1.0     0.249969     0.250024     0.375000    Biso  1.000000 Fe
   Fe36        1.0     0.246539     0.246187     0.632802    Biso  1.000000 Fe
   Fe37        1.0     0.753815     0.753435     0.117197    Biso  1.000000 Fe
   Fe38        1.0     0.749970     0.750025     0.374999    Biso  1.000000 Fe
   Fe39        1.0     0.746537     0.746184     0.632804    Biso  1.000000 Fe
   Fe40        1.0     0.746068     0.502239     0.184493    Biso  1.000000 Fe
   Fe41        1.0     0.751183     0.501360     0.438364    Biso  1.000000 Fe
   Fe42        1.0     0.248630     0.498763     0.311669    Biso  1.000000 Fe
   Fe43        1.0     0.254210     0.497079     0.564765    Biso  1.000000 Fe
   Fe44        1.0     0.994606     0.494925     0.248638    Biso  1.000000 Fe
   Fe45        1.0     0.005071     0.505399     0.501363    Biso  1.000000 Fe
   Fe46        1.0     0.498631     0.248810     0.311639    Biso  1.000000 Fe
   Fe47        1.0     0.497759     0.253939     0.565508    Biso  1.000000 Fe
   Fe48        1.0     0.502929     0.745806     0.185238    Biso  1.000000 Fe
   Fe49        1.0     0.501230     0.751365     0.438335    Biso  1.000000 Fe
   Fe50        1.0     0.995559     0.995429     0.122153    Biso  1.000000 Fe
   Fe51        1.0    -0.000031     0.000027     0.375000    Biso  1.000000 Fe
   Fe52        1.0     0.004591     0.004441     0.627848    Biso  1.000000 Fe
   Fe53        1.0     0.505427     0.005684     0.646612    Biso  1.000000 Fe
   Fe54        1.0     0.747100     0.245719     0.647528    Biso  1.000000 Fe
   Fe55        1.0     0.247103     0.745714     0.647528    Biso  1.000000 Fe
   Fe56        1.0     0.005425     0.505684     0.646614    Biso  1.000000 Fe
   Fe57        1.0     0.754276     0.252908     0.102468    Biso  1.000000 Fe
   Fe58        1.0     0.994327     0.494580     0.103391    Biso  1.000000 Fe
   Fe59        1.0     0.254279     0.752903     0.102471    Biso  1.000000 Fe
   Fe60        1.0     0.494321     0.994574     0.103390    Biso  1.000000 Fe
