# Supplementary material for: The surface phase diagram of Fe3O4(001) revisited
Source: RSC Appl Interfaces. 2025 Mar 14;2(3):673–83. doi: 10.1039/d5lf00022j (PMC11947718; doi:10.1039/d5lf00022j)
Supplement: LF-002-D5LF00022J-s002 [file LF-002-D5LF00022J-s002.cif]

#======================================================================
# CRYSTAL DATA
#----------------------------------------------------------------------
data_VESTA_phase_1

_chemical_name_common                  'POSCAR                                '
_cell_length_a                         8.411635
_cell_length_b                         8.411635
_cell_length_c                         33.646542
_cell_angle_alpha                      90.000000
_cell_angle_beta                       90.000000
_cell_angle_gamma                      90.000000
_cell_volume                           2380.681578
_space_group_name_H-M_alt              'P 1'
_space_group_IT_number                 1

loop_
_space_group_symop_operation_xyz
   'x, y, z'

loop_
   _atom_site_label
   _atom_site_occupancy
   _atom_site_fract_x
   _atom_site_fract_y
   _atom_site_fract_z
   _atom_site_adp_type
   _atom_site_B_iso_or_equiv
   _atom_site_type_symbol
   O1          1.0     0.257173     0.255580     0.314309    Biso  1.000000 O
   O2          1.0     0.255787     0.258541     0.564011    Biso  1.000000 O
   O3          1.0     0.742558     0.744478     0.186410    Biso  1.000000 O
   O4          1.0     0.743178     0.744169     0.435661    Biso  1.000000 O
   O5          1.0     0.487056     0.985189     0.191234    Biso  1.000000 O
   O6          1.0     0.501411     0.001481     0.440743    Biso  1.000000 O
   O7          1.0     0.498201     0.997951     0.309932    Biso  1.000000 O
   O8          1.0     0.505055     0.006821     0.564611    Biso  1.000000 O
   O9          1.0     0.993898     0.759861     0.121679    Biso  1.000000 O
   O10         1.0     0.990366     0.758335     0.375077    Biso  1.000000 O
   O11         1.0     0.974785     0.741574     0.625359    Biso  1.000000 O
   O12         1.0     0.005146     0.226049     0.124943    Biso  1.000000 O
   O13         1.0     0.009874     0.241766     0.374934    Biso  1.000000 O
   O14         1.0     0.981357     0.265333     0.630254    Biso  1.000000 O
   O15         1.0     0.763144     0.504863     0.246312    Biso  1.000000 O
   O16         1.0     0.758929     0.500109     0.501392    Biso  1.000000 O
   O17         1.0     0.241722     0.499099     0.248680    Biso  1.000000 O
   O18         1.0     0.240296     0.497063     0.503350    Biso  1.000000 O
   O19         1.0     0.999034     0.498427     0.309524    Biso  1.000000 O
   O20         1.0     0.010415     0.512788     0.559469    Biso  1.000000 O
   O21         1.0     0.996213     0.494392     0.185864    Biso  1.000000 O
   O22         1.0     0.001060     0.501508     0.440141    Biso  1.000000 O
   O23         1.0     0.511826     0.238964     0.247986    Biso  1.000000 O
   O24         1.0     0.492939     0.238445     0.503734    Biso  1.000000 O
   O25         1.0     0.501926     0.756073     0.246986    Biso  1.000000 O
   O26         1.0     0.489463     0.759288     0.501734    Biso  1.000000 O
   O27         1.0     0.262586     0.019691     0.125506    Biso  1.000000 O
   O28         1.0     0.241500     0.008869     0.374998    Biso  1.000000 O
   O29         1.0     0.239166     0.009511     0.629237    Biso  1.000000 O
   O30         1.0     0.736195     0.013376     0.120577    Biso  1.000000 O
   O31         1.0     0.757833     0.990353     0.375170    Biso  1.000000 O
   O32         1.0     0.770034     0.008496     0.624934    Biso  1.000000 O
   O33         1.0     0.258795     0.757098     0.185506    Biso  1.000000 O
   O34         1.0     0.255669     0.755643     0.437680    Biso  1.000000 O
   O35         1.0     0.744424     0.243978     0.312672    Biso  1.000000 O
   O36         1.0     0.734286     0.235813     0.559730    Biso  1.000000 O
   O37         1.0     0.503404     0.502182     0.314463    Biso  1.000000 O
   O38         1.0     0.490394     0.491559     0.562510    Biso  1.000000 O
   O39         1.0     0.511746     0.508296     0.187849    Biso  1.000000 O
   O40         1.0     0.497409     0.496379     0.435608    Biso  1.000000 O
   O41         1.0     0.998711     0.260891     0.246247    Biso  1.000000 O
   O42         1.0     0.997427     0.259233     0.501631    Biso  1.000000 O
   O43         1.0     0.002524     0.741194     0.248449    Biso  1.000000 O
   O44         1.0     0.003807     0.742243     0.503511    Biso  1.000000 O
   O45         1.0     0.010637     0.010815     0.187578    Biso  1.000000 O
   O46         1.0     0.996085     0.997429     0.435746    Biso  1.000000 O
   O47         1.0     0.002870     0.002991     0.314416    Biso  1.000000 O
   O48         1.0     0.988483     0.991681     0.562775    Biso  1.000000 O
   O49         1.0     0.520760     0.761621     0.125315    Biso  1.000000 O
   O50         1.0     0.509486     0.741866     0.374683    Biso  1.000000 O
   O51         1.0     0.506599     0.741742     0.629089    Biso  1.000000 O
   O52         1.0     0.513603     0.234608     0.120770    Biso  1.000000 O
   O53         1.0     0.490115     0.257429     0.375385    Biso  1.000000 O
   O54         1.0     0.507075     0.272909     0.624849    Biso  1.000000 O
   O55         1.0     0.769790     0.267353     0.184192    Biso  1.000000 O
   O56         1.0     0.754596     0.254765     0.438651    Biso  1.000000 O
   O57         1.0     0.245296     0.744525     0.310879    Biso  1.000000 O
   O58         1.0     0.238284     0.742246     0.567185    Biso  1.000000 O
   O59         1.0     0.261278     0.492245     0.121832    Biso  1.000000 O
   O60         1.0     0.258291     0.489727     0.375048    Biso  1.000000 O
   O61         1.0     0.239625     0.477326     0.625274    Biso  1.000000 O
   O62         1.0     0.726808     0.503651     0.125063    Biso  1.000000 O
   O63         1.0     0.742025     0.510178     0.374938    Biso  1.000000 O
   O64         1.0     0.764418     0.483789     0.630194    Biso  1.000000 O
   O65         1.0     0.739643     0.001854     0.248111    Biso  1.000000 O
   O66         1.0     0.736670     0.991922     0.503792    Biso  1.000000 O
   O67         1.0     0.258379     0.002133     0.246933    Biso  1.000000 O
   O68         1.0     0.259123     0.998000     0.501739    Biso  1.000000 O
   O69         1.0     0.756974     0.757251     0.314551    Biso  1.000000 O
   O70         1.0     0.756375     0.756629     0.563694    Biso  1.000000 O
   O71         1.0     0.247191     0.241257     0.186914    Biso  1.000000 O
   O72         1.0     0.243161     0.242595     0.435449    Biso  1.000000 O
   Fe1         1.0     0.127295     0.128755     0.280747    Biso  1.000000 Fe
   Fe2         1.0     0.125677     0.125217     0.531940    Biso  1.000000 Fe
   Fe3         1.0     0.875575     0.875409     0.218195    Biso  1.000000 Fe
   Fe4         1.0     0.872126     0.870925     0.469417    Biso  1.000000 Fe
   Fe5         1.0     0.622944     0.121140     0.162843    Biso  1.000000 Fe
   Fe6         1.0     0.625373     0.124956     0.406428    Biso  1.000000 Fe
   Fe7         1.0     0.372922     0.873336     0.343592    Biso  1.000000 Fe
   Fe8         1.0     0.372622     0.875581     0.599810    Biso  1.000000 Fe
   Fe9         1.0     0.127476     0.626267     0.150865    Biso  1.000000 Fe
   Fe10        1.0     0.126517     0.626167     0.406302    Biso  1.000000 Fe
   Fe11        1.0     0.874238     0.374294     0.343706    Biso  1.000000 Fe
   Fe12        1.0     0.872613     0.374138     0.586655    Biso  1.000000 Fe
   Fe13        1.0     0.630142     0.627474     0.281048    Biso  1.000000 Fe
   Fe14        1.0     0.622969     0.627177     0.531325    Biso  1.000000 Fe
   Fe15        1.0     0.378337     0.373564     0.218839    Biso  1.000000 Fe
   Fe16        1.0     0.370457     0.371311     0.469084    Biso  1.000000 Fe
   Fe17        1.0     0.490660     0.508300     0.124558    Biso  1.000000 Fe
   Fe18        1.0     0.500000     0.500000     0.375000    Biso  1.000000 Fe
   Fe19        1.0     0.492964     0.511539     0.625793    Biso  1.000000 Fe
   Fe20        1.0     0.250642     0.749004     0.249335    Biso  1.000000 Fe
   Fe21        1.0     0.247687     0.747565     0.501575    Biso  1.000000 Fe
   Fe22        1.0     0.754816     0.253539     0.249462    Biso  1.000000 Fe
   Fe23        1.0     0.744969     0.245525     0.498595    Biso  1.000000 Fe
   Fe24        1.0     0.752022     0.003650     0.311354    Biso  1.000000 Fe
   Fe25        1.0     0.745503     0.993915     0.564283    Biso  1.000000 Fe
   Fe26        1.0     0.247186     0.997903     0.185920    Biso  1.000000 Fe
   Fe27        1.0     0.247866     0.995863     0.438911    Biso  1.000000 Fe
   Fe28        1.0     0.012541     0.253776     0.185654    Biso  1.000000 Fe
   Fe29        1.0     0.998898     0.248134     0.438215    Biso  1.000000 Fe
   Fe30        1.0     0.001985     0.751707     0.311761    Biso  1.000000 Fe
   Fe31        1.0     0.999028     0.754620     0.564783    Biso  1.000000 Fe
   Fe32        1.0     0.501418     0.997047     0.252090    Biso  1.000000 Fe
   Fe33        1.0     0.495219     0.998250     0.499140    Biso  1.000000 Fe
   Fe34        1.0     0.254300     0.260571     0.124146    Biso  1.000000 Fe
   Fe35        1.0     0.250342     0.248685     0.375104    Biso  1.000000 Fe
   Fe36        1.0     0.253512     0.239839     0.626389    Biso  1.000000 Fe
   Fe37        1.0     0.761907     0.752819     0.123768    Biso  1.000000 Fe
   Fe38        1.0     0.749725     0.750830     0.374925    Biso  1.000000 Fe
   Fe39        1.0     0.736549     0.755069     0.626396    Biso  1.000000 Fe
   Fe40        1.0     0.754885     0.508806     0.186591    Biso  1.000000 Fe
   Fe41        1.0     0.747992     0.499366     0.438100    Biso  1.000000 Fe
   Fe42        1.0     0.251928     0.501037     0.311860    Biso  1.000000 Fe
   Fe43        1.0     0.252789     0.503249     0.563660    Biso  1.000000 Fe
   Fe44        1.0     0.006657     0.506647     0.251276    Biso  1.000000 Fe
   Fe45        1.0     0.995805     0.495424     0.498108    Biso  1.000000 Fe
   Fe46        1.0     0.502953     0.251452     0.312058    Biso  1.000000 Fe
   Fe47        1.0     0.492098     0.248080     0.564268    Biso  1.000000 Fe
   Fe48        1.0     0.500295     0.745247     0.185729    Biso  1.000000 Fe
   Fe49        1.0     0.496902     0.748003     0.438034    Biso  1.000000 Fe
   Fe50        1.0     0.009100     0.989154     0.124286    Biso  1.000000 Fe
   Fe51        1.0    -0.000269    -0.000023     0.375099    Biso  1.000000 Fe
   Fe52        1.0     0.008970     0.995251     0.625878    Biso  1.000000 Fe
   Fe53        1.0     0.726192     0.228425     0.640605    Biso  1.000000 Fe
   Fe54        1.0     0.020266     0.521499     0.640605    Biso  1.000000 Fe
   Fe55        1.0     0.785946     0.285278     0.115903    Biso  1.000000 Fe
   Fe56        1.0     0.481170     0.980299     0.108813    Biso  1.000000 Fe
