# Supplementary material for: The surface phase diagram of Fe3O4(001) revisited
Source: RSC Appl Interfaces. 2025 Mar 14;2(3):673–83. doi: 10.1039/d5lf00022j (PMC11947718; doi:10.1039/d5lf00022j)
Supplement: LF-002-D5LF00022J-s007 [file LF-002-D5LF00022J-s007.cif]

#======================================================================
# CRYSTAL DATA
#----------------------------------------------------------------------
data_VESTA_phase_1

_chemical_name_common                  'POSCAR                                '
_cell_length_a                         8.411635
_cell_length_b                         8.411635
_cell_length_c                         33.646542
_cell_angle_alpha                      90.000000
_cell_angle_beta                       90.000000
_cell_angle_gamma                      90.000000
_cell_volume                           2380.681578
_space_group_name_H-M_alt              'P 1'
_space_group_IT_number                 1

loop_
_space_group_symop_operation_xyz
   'x, y, z'

loop_
   _atom_site_label
   _atom_site_occupancy
   _atom_site_fract_x
   _atom_site_fract_y
   _atom_site_fract_z
   _atom_site_adp_type
   _atom_site_B_iso_or_equiv
   _atom_site_type_symbol
   O1          1.0     0.256218     0.256220     0.314637    Biso  1.000000 O
   O2          1.0     0.255940     0.255938     0.562997    Biso  1.000000 O
   O3          1.0     0.744062     0.744072     0.187001    Biso  1.000000 O
   O4          1.0     0.743782     0.743779     0.435363    Biso  1.000000 O
   O5          1.0     0.494693     0.994699     0.187659    Biso  1.000000 O
   O6          1.0     0.501113     0.001115     0.440375    Biso  1.000000 O
   O7          1.0     0.498885     0.998891     0.309624    Biso  1.000000 O
   O8          1.0     0.505312     0.005308     0.562340    Biso  1.000000 O
   O9          1.0     0.987405     0.764202     0.125750    Biso  1.000000 O
   O10         1.0     0.990802     0.757943     0.375211    Biso  1.000000 O
   O11         1.0     0.981199     0.767574     0.621125    Biso  1.000000 O
   O12         1.0     0.018801     0.232437     0.128873    Biso  1.000000 O
   O13         1.0     0.009202     0.242057     0.374789    Biso  1.000000 O
   O14         1.0     0.012599     0.235808     0.624250    Biso  1.000000 O
   O15         1.0     0.760253     0.503061     0.246443    Biso  1.000000 O
   O16         1.0     0.759563     0.498335     0.500818    Biso  1.000000 O
   O17         1.0     0.240439     0.501660     0.249184    Biso  1.000000 O
   O18         1.0     0.239746     0.496961     0.503555    Biso  1.000000 O
   O19         1.0     0.998884     0.498891     0.309624    Biso  1.000000 O
   O20         1.0     0.005312     0.505309     0.562340    Biso  1.000000 O
   O21         1.0     0.994694     0.494698     0.187659    Biso  1.000000 O
   O22         1.0     0.001112     0.501115     0.440375    Biso  1.000000 O
   O23         1.0     0.501670     0.240445     0.249182    Biso  1.000000 O
   O24         1.0     0.496953     0.239750     0.503556    Biso  1.000000 O
   O25         1.0     0.503042     0.760262     0.246444    Biso  1.000000 O
   O26         1.0     0.498343     0.759565     0.500816    Biso  1.000000 O
   O27         1.0     0.232425     0.018810     0.128873    Biso  1.000000 O
   O28         1.0     0.242059     0.009200     0.374789    Biso  1.000000 O
   O29         1.0     0.235809     0.012597     0.624250    Biso  1.000000 O
   O30         1.0     0.764192     0.987414     0.125749    Biso  1.000000 O
   O31         1.0     0.757947     0.990799     0.375211    Biso  1.000000 O
   O32         1.0     0.767575     0.981201     0.621125    Biso  1.000000 O
   O33         1.0     0.257499     0.757518     0.186816    Biso  1.000000 O
   O34         1.0     0.254394     0.754384     0.438930    Biso  1.000000 O
   O35         1.0     0.745620     0.245602     0.311069    Biso  1.000000 O
   O36         1.0     0.742499     0.242500     0.563185    Biso  1.000000 O
   O37         1.0     0.502802     0.502793     0.314396    Biso  1.000000 O
   O38         1.0     0.491765     0.491766     0.561987    Biso  1.000000 O
   O39         1.0     0.508234     0.508245     0.188013    Biso  1.000000 O
   O40         1.0     0.497209     0.497200     0.435604    Biso  1.000000 O
   O41         1.0     0.003041     0.260263     0.246443    Biso  1.000000 O
   O42         1.0     0.998344     0.259564     0.500817    Biso  1.000000 O
   O43         1.0     0.001670     0.740442     0.249182    Biso  1.000000 O
   O44         1.0     0.996952     0.739749     0.503556    Biso  1.000000 O
   O45         1.0     0.008231     0.008246     0.188012    Biso  1.000000 O
   O46         1.0     0.997209     0.997200     0.435604    Biso  1.000000 O
   O47         1.0     0.002801     0.002793     0.314395    Biso  1.000000 O
   O48         1.0     0.991766     0.991764     0.561987    Biso  1.000000 O
   O49         1.0     0.518800     0.732436     0.128874    Biso  1.000000 O
   O50         1.0     0.509196     0.742058     0.374790    Biso  1.000000 O
   O51         1.0     0.512600     0.735810     0.624250    Biso  1.000000 O
   O52         1.0     0.487406     0.264201     0.125749    Biso  1.000000 O
   O53         1.0     0.490804     0.257944     0.375211    Biso  1.000000 O
   O54         1.0     0.481197     0.267575     0.621125    Biso  1.000000 O
   O55         1.0     0.757499     0.257516     0.186816    Biso  1.000000 O
   O56         1.0     0.754395     0.254383     0.438930    Biso  1.000000 O
   O57         1.0     0.245619     0.745604     0.311069    Biso  1.000000 O
   O58         1.0     0.242499     0.742500     0.563185    Biso  1.000000 O
   O59         1.0     0.264193     0.487414     0.125750    Biso  1.000000 O
   O60         1.0     0.257947     0.490800     0.375211    Biso  1.000000 O
   O61         1.0     0.267574     0.481200     0.621125    Biso  1.000000 O
   O62         1.0     0.732428     0.518809     0.128873    Biso  1.000000 O
   O63         1.0     0.742059     0.509199     0.374789    Biso  1.000000 O
   O64         1.0     0.735810     0.512598     0.624250    Biso  1.000000 O
   O65         1.0     0.740437     0.001659     0.249184    Biso  1.000000 O
   O66         1.0     0.739747     0.996961     0.503555    Biso  1.000000 O
   O67         1.0     0.260253     0.003063     0.246442    Biso  1.000000 O
   O68         1.0     0.259563     0.998335     0.500817    Biso  1.000000 O
   O69         1.0     0.756216     0.756217     0.314637    Biso  1.000000 O
   O70         1.0     0.755939     0.755939     0.562998    Biso  1.000000 O
   O71         1.0     0.244064     0.244072     0.187001    Biso  1.000000 O
   O72         1.0     0.243783     0.243781     0.435363    Biso  1.000000 O
   Fe1         1.0     0.128494     0.128501     0.280769    Biso  1.000000 Fe
   Fe2         1.0     0.125309     0.125308     0.530541    Biso  1.000000 Fe
   Fe3         1.0     0.874695     0.874699     0.219457    Biso  1.000000 Fe
   Fe4         1.0     0.871502     0.871503     0.469230    Biso  1.000000 Fe
   Fe5         1.0     0.626011     0.126019     0.152518    Biso  1.000000 Fe
   Fe6         1.0     0.625780     0.125778     0.406621    Biso  1.000000 Fe
   Fe7         1.0     0.374221     0.874223     0.343378    Biso  1.000000 Fe
   Fe8         1.0     0.373991     0.873989     0.597480    Biso  1.000000 Fe
   Fe9         1.0     0.126012     0.626020     0.152519    Biso  1.000000 Fe
   Fe10        1.0     0.125779     0.625778     0.406621    Biso  1.000000 Fe
   Fe11        1.0     0.874223     0.374222     0.343378    Biso  1.000000 Fe
   Fe12        1.0     0.873989     0.373991     0.597481    Biso  1.000000 Fe
   Fe13        1.0     0.628494     0.628500     0.280769    Biso  1.000000 Fe
   Fe14        1.0     0.625308     0.625309     0.530541    Biso  1.000000 Fe
   Fe15        1.0     0.374693     0.374700     0.219458    Biso  1.000000 Fe
   Fe16        1.0     0.371503     0.371503     0.469231    Biso  1.000000 Fe
   Fe17        1.0     0.499108     0.499118     0.129049    Biso  1.000000 Fe
   Fe18        1.0     0.500000     0.500000     0.375000    Biso  1.000000 Fe
   Fe19        1.0     0.500894     0.500894     0.620949    Biso  1.000000 Fe
   Fe20        1.0     0.250670     0.750673     0.249856    Biso  1.000000 Fe
   Fe21        1.0     0.249330     0.749327     0.500142    Biso  1.000000 Fe
   Fe22        1.0     0.750670     0.250670     0.249856    Biso  1.000000 Fe
   Fe23        1.0     0.749331     0.249327     0.500143    Biso  1.000000 Fe
   Fe24        1.0     0.751669     0.001973     0.312052    Biso  1.000000 Fe
   Fe25        1.0     0.745371     0.001910     0.563615    Biso  1.000000 Fe
   Fe26        1.0     0.254631     0.998102     0.186383    Biso  1.000000 Fe
   Fe27        1.0     0.248332     0.998024     0.437947    Biso  1.000000 Fe
   Fe28        1.0     0.998093     0.254636     0.186382    Biso  1.000000 Fe
   Fe29        1.0     0.998023     0.248328     0.437948    Biso  1.000000 Fe
   Fe30        1.0     0.001977     0.751672     0.312052    Biso  1.000000 Fe
   Fe31        1.0     0.001910     0.745368     0.563615    Biso  1.000000 Fe
   Fe32        1.0     0.504463     0.004468     0.251267    Biso  1.000000 Fe
   Fe33        1.0     0.495539     0.995539     0.498731    Biso  1.000000 Fe
   Fe34        1.0     0.252137     0.252144     0.128523    Biso  1.000000 Fe
   Fe35        1.0     0.249998     0.249999     0.375000    Biso  1.000000 Fe
   Fe36        1.0     0.247866     0.247866     0.621475    Biso  1.000000 Fe
   Fe37        1.0     0.752136     0.752142     0.128524    Biso  1.000000 Fe
   Fe38        1.0     0.749997     0.749997     0.375000    Biso  1.000000 Fe
   Fe39        1.0     0.747867     0.747866     0.621475    Biso  1.000000 Fe
   Fe40        1.0     0.754633     0.498101     0.186384    Biso  1.000000 Fe
   Fe41        1.0     0.748331     0.498022     0.437948    Biso  1.000000 Fe
   Fe42        1.0     0.251669     0.501976     0.312052    Biso  1.000000 Fe
   Fe43        1.0     0.245371     0.501910     0.563615    Biso  1.000000 Fe
   Fe44        1.0     0.004465     0.504466     0.251267    Biso  1.000000 Fe
   Fe45        1.0     0.995538     0.495539     0.498732    Biso  1.000000 Fe
   Fe46        1.0     0.501978     0.251672     0.312052    Biso  1.000000 Fe
   Fe47        1.0     0.501910     0.245369     0.563616    Biso  1.000000 Fe
   Fe48        1.0     0.498093     0.754636     0.186383    Biso  1.000000 Fe
   Fe49        1.0     0.498026     0.748330     0.437948    Biso  1.000000 Fe
   Fe50        1.0     0.999105     0.999118     0.129049    Biso  1.000000 Fe
   Fe51        1.0    -0.000000    -0.000001     0.375000    Biso  1.000000 Fe
   Fe52        1.0     0.000895     0.000893     0.620949    Biso  1.000000 Fe
