# Supplementary material for: The surface phase diagram of Fe3O4(001) revisited
Source: RSC Appl Interfaces. 2025 Mar 14;2(3):673–83. doi: 10.1039/d5lf00022j (PMC11947718; doi:10.1039/d5lf00022j)
Supplement: LF-002-D5LF00022J-s011 [file LF-002-D5LF00022J-s011.cif]

#======================================================================
# CRYSTAL DATA
#----------------------------------------------------------------------
data_VESTA_phase_1

_chemical_name_common                  'POSCAR                                '
_cell_length_a                         8.411635
_cell_length_b                         8.411635
_cell_length_c                         33.646542
_cell_angle_alpha                      90.000000
_cell_angle_beta                       90.000000
_cell_angle_gamma                      90.000000
_cell_volume                           2380.681578
_space_group_name_H-M_alt              'P 1'
_space_group_IT_number                 1

loop_
_space_group_symop_operation_xyz
   'x, y, z'

loop_
   _atom_site_label
   _atom_site_occupancy
   _atom_site_fract_x
   _atom_site_fract_y
   _atom_site_fract_z
   _atom_site_adp_type
   _atom_site_B_iso_or_equiv
   _atom_site_type_symbol
   O1          1.0     0.256728     0.256238     0.314294    Biso  1.000000 O
   O2          1.0     0.258452     0.252870     0.563396    Biso  1.000000 O
   O3          1.0     0.747114     0.741571     0.186602    Biso  1.000000 O
   O4          1.0     0.743774     0.743255     0.435707    Biso  1.000000 O
   O5          1.0     0.495147     0.993606     0.187013    Biso  1.000000 O
   O6          1.0     0.501315     0.000566     0.440413    Biso  1.000000 O
   O7          1.0     0.498714     0.998986     0.309404    Biso  1.000000 O
   O8          1.0     0.509066     0.006675     0.560539    Biso  1.000000 O
   O9          1.0     0.987639     0.728909     0.121752    Biso  1.000000 O
   O10         1.0     0.990899     0.757971     0.375201    Biso  1.000000 O
   O11         1.0     0.976341     0.768734     0.621543    Biso  1.000000 O
   O12         1.0     0.016916     0.253413     0.125551    Biso  1.000000 O
   O13         1.0     0.009844     0.241719     0.374743    Biso  1.000000 O
   O14         1.0     0.017376     0.236955     0.626241    Biso  1.000000 O
   O15         1.0     0.760840     0.503483     0.246917    Biso  1.000000 O
   O16         1.0     0.759173     0.489828     0.501233    Biso  1.000000 O
   O17         1.0     0.241444     0.500529     0.249086    Biso  1.000000 O
   O18         1.0     0.238905     0.493988     0.503548    Biso  1.000000 O
   O19         1.0     0.999426     0.498680     0.309587    Biso  1.000000 O
   O20         1.0     0.006419     0.504838     0.562990    Biso  1.000000 O
   O21         1.0     0.993310     0.490946     0.189461    Biso  1.000000 O
   O22         1.0     0.001025     0.501273     0.440597    Biso  1.000000 O
   O23         1.0     0.510160     0.240851     0.248769    Biso  1.000000 O
   O24         1.0     0.496529     0.239144     0.503081    Biso  1.000000 O
   O25         1.0     0.506004     0.761113     0.246451    Biso  1.000000 O
   O26         1.0     0.499498     0.758546     0.500914    Biso  1.000000 O
   O27         1.0     0.231247     0.023666     0.128461    Biso  1.000000 O
   O28         1.0     0.242029     0.009098     0.374799    Biso  1.000000 O
   O29         1.0     0.271115     0.012334     0.628250    Biso  1.000000 O
   O30         1.0     0.763020     0.982654     0.123762    Biso  1.000000 O
   O31         1.0     0.758278     0.990153     0.375258    Biso  1.000000 O
   O32         1.0     0.746609     0.983066     0.624452    Biso  1.000000 O
   O33         1.0     0.263045     0.761227     0.188205    Biso  1.000000 O
   O34         1.0     0.254145     0.753859     0.438827    Biso  1.000000 O
   O35         1.0     0.744551     0.244819     0.312304    Biso  1.000000 O
   O36         1.0     0.744848     0.240943     0.566366    Biso  1.000000 O
   O37         1.0     0.502522     0.503836     0.314399    Biso  1.000000 O
   O38         1.0     0.492258     0.489925     0.561329    Biso  1.000000 O
   O39         1.0     0.510074     0.507754     0.188669    Biso  1.000000 O
   O40         1.0     0.496168     0.497467     0.435602    Biso  1.000000 O
   O41         1.0     0.996014     0.258771     0.246421    Biso  1.000000 O
   O42         1.0     0.997540     0.259538     0.500960    Biso  1.000000 O
   O43         1.0     0.003379     0.741182     0.249001    Biso  1.000000 O
   O44         1.0     0.992715     0.737452     0.503683    Biso  1.000000 O
   O45         1.0     0.010207     0.008373     0.188393    Biso  1.000000 O
   O46         1.0     0.997300     0.996085     0.435716    Biso  1.000000 O
   O47         1.0     0.003893     0.002710     0.314287    Biso  1.000000 O
   O48         1.0     0.991656     0.989770     0.561610    Biso  1.000000 O
   O49         1.0     0.524890     0.729373     0.128576    Biso  1.000000 O
   O50         1.0     0.509192     0.742443     0.374845    Biso  1.000000 O
   O51         1.0     0.515262     0.768813     0.628186    Biso  1.000000 O
   O52         1.0     0.485474     0.260644     0.123957    Biso  1.000000 O
   O53         1.0     0.489457     0.258211     0.375326    Biso  1.000000 O
   O54         1.0     0.484998     0.244932     0.624187    Biso  1.000000 O
   O55         1.0     0.759043     0.255176     0.183636    Biso  1.000000 O
   O56         1.0     0.755192     0.255432     0.437696    Biso  1.000000 O
   O57         1.0     0.246140     0.745851     0.311174    Biso  1.000000 O
   O58         1.0     0.238793     0.736936     0.561797    Biso  1.000000 O
   O59         1.0     0.231161     0.484764     0.121814    Biso  1.000000 O
   O60         1.0     0.257560     0.490805     0.375156    Biso  1.000000 O
   O61         1.0     0.270660     0.475067     0.621426    Biso  1.000000 O
   O62         1.0     0.755040     0.515032     0.125810    Biso  1.000000 O
   O63         1.0     0.741783     0.510537     0.374675    Biso  1.000000 O
   O64         1.0     0.739386     0.514509     0.626046    Biso  1.000000 O
   O65         1.0     0.740453     0.002460     0.249041    Biso  1.000000 O
   O66         1.0     0.741240     0.003980     0.503582    Biso  1.000000 O
   O67         1.0     0.262534     0.007290     0.246318    Biso  1.000000 O
   O68         1.0     0.258836     0.996610     0.500999    Biso  1.000000 O
   O69         1.0     0.757094     0.757660     0.314677    Biso  1.000000 O
   O70         1.0     0.754094     0.756927     0.563381    Biso  1.000000 O
   O71         1.0     0.243071     0.245920     0.186620    Biso  1.000000 O
   O72         1.0     0.242345     0.242885     0.435324    Biso  1.000000 O
   Fe1         1.0     0.127704     0.129264     0.280689    Biso  1.000000 Fe
   Fe2         1.0     0.123817     0.124288     0.530712    Biso  1.000000 Fe
   Fe3         1.0     0.875696     0.876203     0.219288    Biso  1.000000 Fe
   Fe4         1.0     0.870736     0.872288     0.469311    Biso  1.000000 Fe
   Fe5         1.0     0.624484     0.121477     0.150849    Biso  1.000000 Fe
   Fe6         1.0     0.625574     0.125822     0.406482    Biso  1.000000 Fe
   Fe7         1.0     0.374867     0.875038     0.343477    Biso  1.000000 Fe
   Fe8         1.0     0.371158     0.868702     0.592489    Biso  1.000000 Fe
   Fe9         1.0     0.131274     0.628866     0.157511    Biso  1.000000 Fe
   Fe10        1.0     0.124968     0.625133     0.406523    Biso  1.000000 Fe
   Fe11        1.0     0.874173     0.374422     0.343519    Biso  1.000000 Fe
   Fe12        1.0     0.878550     0.375499     0.599154    Biso  1.000000 Fe
   Fe13        1.0     0.629586     0.629258     0.281144    Biso  1.000000 Fe
   Fe14        1.0     0.625721     0.622293     0.530559    Biso  1.000000 Fe
   Fe15        1.0     0.377705     0.374302     0.219441    Biso  1.000000 Fe
   Fe16        1.0     0.370752     0.370396     0.468855    Biso  1.000000 Fe
   Fe17        1.0     0.497598     0.496355     0.124599    Biso  1.000000 Fe
   Fe18        1.0     0.500000     0.500000     0.375000    Biso  1.000000 Fe
   Fe19        1.0     0.503676     0.502344     0.625399    Biso  1.000000 Fe
   Fe20        1.0     0.253629     0.753085     0.250898    Biso  1.000000 Fe
   Fe21        1.0     0.246915     0.746352     0.499101    Biso  1.000000 Fe
   Fe22        1.0     0.751656     0.253066     0.248800    Biso  1.000000 Fe
   Fe23        1.0     0.746951     0.248334     0.501201    Biso  1.000000 Fe
   Fe24        1.0     0.752238     0.004495     0.311785    Biso  1.000000 Fe
   Fe25        1.0     0.754939     0.003861     0.564244    Biso  1.000000 Fe
   Fe26        1.0     0.253208     0.000059     0.185893    Biso  1.000000 Fe
   Fe27        1.0     0.248161     0.998006     0.437916    Biso  1.000000 Fe
   Fe28        1.0     0.996131     0.245080     0.185759    Biso  1.000000 Fe
   Fe29        1.0     0.995517     0.247748     0.438214    Biso  1.000000 Fe
   Fe30        1.0     0.001972     0.751846     0.312083    Biso  1.000000 Fe
   Fe31        1.0     0.999958     0.746777     0.564112    Biso  1.000000 Fe
   Fe32        1.0     0.504390     0.001649     0.250963    Biso  1.000000 Fe
   Fe33        1.0     0.494367     0.994427     0.498791    Biso  1.000000 Fe
   Fe34        1.0     0.257206     0.250372     0.128463    Biso  1.000000 Fe
   Fe35        1.0     0.249374     0.249920     0.374993    Biso  1.000000 Fe
   Fe36        1.0     0.246349     0.247753     0.621367    Biso  1.000000 Fe
   Fe37        1.0     0.752215     0.753673     0.128631    Biso  1.000000 Fe
   Fe38        1.0     0.750073     0.750619     0.375008    Biso  1.000000 Fe
   Fe39        1.0     0.749637     0.742776     0.621539    Biso  1.000000 Fe
   Fe40        1.0     0.747271     0.493083     0.187176    Biso  1.000000 Fe
   Fe41        1.0     0.747690     0.496877     0.437782    Biso  1.000000 Fe
   Fe42        1.0     0.251865     0.501577     0.312087    Biso  1.000000 Fe
   Fe43        1.0     0.248967     0.497876     0.564067    Biso  1.000000 Fe
   Fe44        1.0     0.005567     0.505642     0.251208    Biso  1.000000 Fe
   Fe45        1.0     0.998373     0.495598     0.499037    Biso  1.000000 Fe
   Fe46        1.0     0.503112     0.252322     0.312218    Biso  1.000000 Fe
   Fe47        1.0     0.506943     0.252719     0.562822    Biso  1.000000 Fe
   Fe48        1.0     0.502107     0.751059     0.185934    Biso  1.000000 Fe
   Fe49        1.0     0.498430     0.748118     0.437914    Biso  1.000000 Fe
   Fe50        1.0     0.998357     0.995238     0.124463    Biso  1.000000 Fe
   Fe51        1.0    -0.000301     0.000293     0.375001    Biso  1.000000 Fe
   Fe52        1.0     0.004754     0.001628     0.625539    Biso  1.000000 Fe
   Fe53        1.0     0.532259     0.031296     0.641322    Biso  1.000000 Fe
   Fe54        1.0     0.968666     0.467748     0.108677    Biso  1.000000 Fe
